# Supplementary material for: Towards an ontology of cognitive processes and their neural substrates: A structural equation modeling approach
Source: PLoS One. 2020 Feb 10;15(2):e0228167. doi: 10.1371/journal.pone.0228167 (PMC7010254; doi:10.1371/journal.pone.0228167)
Supplement: S1 Data — (TXT) [file pone.0228167.s001.txt]

PapFold	LetSet	MatRea	LogMem	PairAss 	WordOrd	PictNam  	Syn 	Ant	PattComp 	DgtSym 	LetComp
0.8235	0.9167	1	0.588235294	0.588235294	0.647058824	1215	1515.7	1110.94	0.5333	0.6	0.425
0.6429	0.8	0.6	0.666666667	0.764705882	0.588235294	-99999	-99999	-99999	-99999	-99999	-99999
-99999	-99999	-99999	-99999	-99999	-99999	1091.93	1274.31	1034.43	0.5	0.6	-99999
0.2	0.1667	0.7	0.117647059	0.375	0.5625	1582.03	1632.86	1449.53	0.2667	0.4	0.3
0.6667	1	0.6	0.769230769	1	0.538461538	-99999	-99999	-99999	-99999	-99999	0.2
0.5556	0.8182	0.7895	0.833333333	0.928571429	0.727272727	-99999	-99999	-99999	-99999	-99999	0.625
0.5	0.9091	0.8	0.733333333	0.866666667	0.470588235	1715.75	1494.75	1428.03	0.7143	0.4667	0.6
0.6471	0.9091	-99999	0.8	1	0.5	1160.53	1474.8	1459.27	0.8667	0.6667	-99999
-99999	-99999	-99999	-99999	-99999	-99999	1271.28	1640.87	1158.8	0.6667	0.7333	0.35
0.9375	0.9091	0.9474	0.833333333	1	1	1220	1522.44	1249.79	0.8	0.7333	0.85
0.7692	1	0.85	0.846153846	0.928571429	0.727272727	-99999	-99999	-99999	-99999	-99999	0.575
0.5294	0.8889	0.85	0.692307692	0.764705882	0.4375	1433.47	1365.02	1197.57	0.4667	0.4667	0.35
0.2105	0.5	0.6316	0.058823529	0.466666667	0.5	1427.41	1483.22	1332.68	0.2143	0.2667	0.225
0.6471	0.75	1	0.916666667	0.733333333	0.533333333	1552.43	1639.18	1320.47	0.3333	0.4667	-99999
0.95	1	0.6842	0.8	0.875	0.875	1028.03	1281.72	779.412	0.6667	0.5333	0.525
0.8333	1	0.95	1	1	1	1218.12	1390.87	952.528	0.5333	0.7333	-99999
1	1	0.95	0.933333333	1	0.928571429	-99999	-99999	-99999	-99999	-99999	0.775
-99999	-99999	-99999	-99999	-99999	-99999	1163.86	-99999	1177.09	0.5333	0.7333	0.35
0.6667	1	0.6842	0.352941176	0.647058824	0.588235294	1368.31	1401.84	1246.27	0.7333	0.4	0.6
0.3125	0.7273	0.6842	0.384615385	0.818181818	1	1537.2	1581.76	1309.94	0.6667	0.8667	0.45
-99999	-99999	-99999	0.222222222	0.666666667	0.5	-99999	-99999	-99999	-99999	-99999	0.55
-99999	-99999	-99999	-99999	-99999	-99999	1438.77	1848.33	1445.32	0.2	0.2667	-99999
0.9412	0.9091	0.85	0.769230769	0.8	0.866666667	-99999	-99999	-99999	-99999	-99999	0.775
0.5714	1	0.75	0.928571429	1	0.75	1542.33	1556.75	1225.05	0.6	0.6667	0.65
0.5882	0.9	0.95	0.857142857	0.857142857	0.857142857	1344.75	-99999	-99999	-99999	-99999	0.2
0.7368	0.9091	0.6842	0.666666667	0.75	0.75	-99999	-99999	-99999	-99999	-99999	0.325
1	1	0.8	0.5	0.823529412	0.333333333	1552.89	1715.94	1470.67	0.5333	0.3333	0.325
0.8667	1	0.85	0.833333333	1	1	-99999	-99999	1532.95	0.7143	-99999	-99999
0.6364	0.8333	0.7222	0.785714286	0.928571429	0.733333333	2079.03	1715.57	1693.16	0.25	0.3846	0.35
0.75	1	0.8	1	0.823529412	0.8125	1480.98	1714.39	1329.45	0.6667	0.6667	0.475
-99999	-99999	-99999	-99999	-99999	-99999	1364.43	1550.83	1531.35	0.6	0.6667	0.625
0.5385	1	0.85	0.888888889	1	0.916666667	1730.68	1665.26	1684.93	0.4667	0.5333	0.3
0.4615	0.9	0.6471	0.923076923	0.846153846	0.888888889	1581.78	1710.52	1292.17	0.4167	0.2	0.45
0.25	0.4167	0.7	0.166666667	0.5	0.5	1540.29	1638	1457.37	0.4667	0.1333	0.5
0.2778	0.3333	0.4706	0.357142857	0.4	0.4	1824.7	1747.37	1713.35	0.2667	0.4	0.175
0.7333	0.5	0.9	0.529411765	0.941176471	0.5	1434.07	1314.38	1274.7	0.8667	0.6	0.4
0.6154	0.9091	0.7368	0.9	1	0.571428571	1913.38	1879.11	1698.15	0.4545	0.6667	0.3
1	1	1	0.818181818	0.928571429	1	1481.71	1587.16	1141.87	0.7333	0.8	0.55
0.5	0.625	0.75	0.545454545	0.75	0.25	1545.6	1677.13	1713.15	0.5	0.4286	0.375
-99999	-99999	-99999	-99999	-99999	-99999	1495.36	1696.12	1225	0.3333	0.4	0.3
0.6471	0.75	0.85	0.6	1	0.8125	1575.03	1777.09	1274.91	0.6667	0.7333	0.575
0.5625	0.6	0.9	0.571428571	0.933333333	0.307692308	1625.02	1973.26	1529.63	0.8667	0.4667	0.55
0.8824	0.4167	0.8	0.411764706	0.666666667	0.333333333	1415.45	1551.12	1596.16	0.7333	0.6	0.5
1	1	0.9	0.529411765	0.941176471	0.764705882	1203.42	1323.31	1075.85	0.8667	0.9333	0.6
0.75	0.7	0.8	0.8125	0.875	0.875	1416.84	1556.2	1366.49	0.5	0.5	0.35
-99999	0.5833	0.85	0.166666667	0.444444444	-99999	1554.68	1604.11	1220.22	0.3333	0.4	0.325
0.3333	0.9091	0.8	0.785714286	1	0.857142857	1563.8	1513.67	1461.73	0.3333	0.4	0.175
-99999	-99999	-99999	-99999	-99999	0.142857143	1324.81	1676.35	1154.69	0.6	0.4667	0.15
0.6	0.5	0.7	0.133333333	0.5625	0.352941176	1444.81	1619.35	1388.24	0.4667	0.4	0.15
0.3571	0.625	0.45	0.111111111	0.235294118	0.470588235	1958.06	1985.95	1760.77	-99999	0.3333	0.325
0.2105	0.7	0.7895	0.833333333	0.857142857	0.636363636	1807.35	1576.26	1287.24	0.8	0.2857	0.55
0.6667	0.6	0.6842	0.642857143	0.533333333	0.785714286	1402.85	1722.85	1537.21	0.2667	0.3333	0.375
-99999	-99999	-99999	-99999	-99999	-99999	1287.26	1263.2	1132.52	0.8	0.9286	0.775
1	1	0.9	0.642857143	0.733333333	0.8125	1389.14	1431.04	-99999	-99999	0.5333	0.575
0.25	0.75	0.7	0.375	0.705882353	0.611111111	1372.83	1709.1	1588.89	0.5385	0.5	0.6
0.1176	0.9167	0.6	0.1875	0.785714286	0.277777778	1488.48	1707.81	1620.04	0.4667	0.1333	0.3
0.8235	0.9091	1	0.5	0.647058824	0.733333333	1499.32	1772.88	1649.11	0.6	0.6667	0.35
0.4737	0.5	0.65	0.388888889	0.277777778	0.277777778	1350.87	1582.32	1345.68	0.4	0.4	0.2
0.7895	1	0.75	0.75	0.75	0.666666667	728.929	1001.91	911.512	0.6667	0.6667	0.45
0.3333	0.2727	0.6316	0.176470588	0.25	0.166666667	1348.05	1759.94	1698.68	0.2667	0.2857	0.325
0.15	0.0909	0.2941	0.176470588	0.166666667	0.266666667	1657.04	2497.5	1793.43	0.4	0.2667	0.225
0.5714	-99999	0.8333	0.857142857	1	0.785714286	1497.35	1813.92	1307.62	0.5333	0.5385	0.425
0.9474	1	0.85	0.571428571	0.8	0.933333333	1211.14	1487.42	1404.34	0.8	0.8	0.7
0.3333	0.6	0.9444	0.333333333	0.916666667	0.636363636	1623.28	1630.89	1358.84	0.5833	0.3571	0.475
1	1	0.6	0.642857143	0.785714286	0.875	1158.83	1435.12	1213.99	0.2667	0.4286	0.225
0.8235	1	0.7	0.5	0.8125	1	1692.14	1912.83	1496.96	0.3333	0.1538	0.15
0.5556	0.9167	0.85	0.588235294	0.833333333	0.705882353	1114.26	1420.83	1138.56	0.8	0.5333	-99999
0.4118	0.5833	0.6111	0.333333333	0.6875	0.529411765	1595.93	1754.98	1530.59	0.4667	0.3333	0.225
0.8889	0.9167	0.95	0.818181818	0.714285714	0.642857143	1487.08	1626.22	1494.22	0.6	0.6667	0.45
0.2778	0.5	0.7059	0.166666667	0.333333333	0.277777778	1409.28	1427.98	1503.68	0.0667	0.2667	0.25
0.3889	1	0.9	0.846153846	0.785714286	-99999	1274.22	1358.06	974.4	0.8667	0.6	0.775
0.4706	1	0.65	0.411764706	0.933333333	0.388888889	1405.18	1636.19	1197.09	0.2143	0.2	0.175
0.5625	0.4545	0.8	0.125	0.647058824	0.25	1538.87	1609.32	1720.72	0.4667	0.5	0.325
0.8947	1	0.85	1	0.941176471	0.9375	1199.31	1375.3	1027.45	0.5333	0.7857	0.375
0.3889	0.9167	0.9	1	0.857142857	0.6875	1316.69	1361.14	1197.57	0.4667	0.2667	0.625
0.4375	0.6364	0.45	0.384615385	0.785714286	0.769230769	1601.88	1812.88	1780.6	0.4667	0.4667	0.475
0.4444	1	-99999	0.875	0.933333333	0	1316.36	1473.69	1085.02	0.8667	0.7333	0.5
-99999	-99999	-99999	-99999	-99999	-99999	1464.42	1469.29	1517.89	0.7333	0.5333	0.525
0.9	1	0.7895	0.6	0.75	0.733333333	1467.6	1502.06	1328.46	0.3571	0.4667	0.35
0.4667	0.6	0.5556	0.538461538	0.769230769	0.266666667	1481.14	-99999	-99999	-99999	-99999	0.4
0.3889	0.5	0.8947	0.454545455	0.857142857	0.666666667	1644.95	1829.13	1398.44	0.5333	0.6	0.7
0.4706	1	0.95	0.466666667	0.529411765	0.9375	1109.17	1345.08	1221.79	0.3333	0.2	0.325
0.8947	1	0.85	0.8	1	1	1186.75	1398.37	1320.53	0.8	0.6429	0.75
0.3684	0.4545	0.75	0.4375	0.411764706	0.3125	1415.47	1594.49	1324.84	0.2	0.4	0.375
-99999	-99999	-99999	-99999	-99999	-99999	-99999	-99999	-99999	-99999	-99999	0.35
0.5294	0.5	0.6	0.666666667	0.714285714	0.769230769	-99999	-99999	-99999	-99999	-99999	-99999
0.3529	0.5	0.6667	0.133333333	0.384615385	-99999	1334.2	1781.09	1509.34	0.0714	0.4286	-99999
0.7895	0.5	0.65	0.8	0.941176471	1	-99999	-99999	-99999	-99999	-99999	0.325
0.4118	0.8182	0.85	0.4	0.6	0.588235294	1532.11	1563.71	1482.43	0.4	0.4667	0.45
0.6875	0.375	0.6842	0.428571429	0.6875	0.714285714	1744.16	1687	1201.09	0.6	0.3846	0.5
0.9286	0.9	0.8421	0.615384615	0.8	0.857142857	-99999	-99999	-99999	-99999	-99999	-99999
0.4118	0.75	0.85	0.166666667	0.444444444	0.785714286	1378.09	1284.95	1519.72	0.8	0.4	0.5
0.5789	0.8333	0.6842	0.277777778	0.5625	0.333333333	1115.46	1653.53	1257.12	0.4	0.2	0.4
0.3333	0.5556	0.7895	0.055555556	0.230769231	0.2	-99999	-99999	-99999	-99999	-99999	0.075
0.25	0.4545	0.7333	0.058823529	0.6875	0.4	1526.49	1404.91	1431.77	0.5333	0.5333	0.45
1	0.9167	0.7895	1	0.8	0.928571429	1187.19	1407.8	1354.62	-99999	0.8	0.275
0.75	0.8889	0.65	0.928571429	0.928571429	0.866666667	-99999	-99999	-99999	-99999	-99999	0.35
0.4706	0.7	0.6	0.357142857	0.764705882	0.352941176	1502.78	1714.64	1712.94	0.3333	0.3333	0.175
0.65	0.8333	0.9	0.5625	0.941176471	0.823529412	1240.31	1498.22	1316.23	0.8667	0.4	0.575
0.25	0.6364	0.85	1	0.733333333	0.9375	1531.81	1661.33	1617.71	0.8667	0.8	0.6
0.8462	1	0.8	0.785714286	1	0.75	1663.04	1747.37	1332.49	0.4	0.4667	0.275
-99999	-99999	-99999	-99999	-99999	-99999	1637.42	1662.02	1488.47	0.8	0.3077	0.375
0.3125	0.7	0.2	0.571428571	1	0.666666667	1951.09	1840.58	1706.18	0.6429	0.5714	0.525
-99999	-99999	-99999	-99999	-99999	-99999	1692.86	1949.62	1819.49	0.6667	0.5333	0.225
0.4444	-99999	0.85	0.294117647	0.588235294	0.533333333	1530.96	1764.67	1590.04	0.5333	0.3333	0.6
0.6111	0.75	0.8	0.916666667	1	0.5	1528.74	1649.1	1339.69	0.4667	0.4667	0.325
1	1	0.85	0.8	0.75	1	1270.86	1533.94	1246.07	-99999	0.8667	0.725
0.5	0.6	0.5789	0.625	0.875	1	1636.77	1572.47	1418.87	0.5333	0.5385	0.4
0.2941	0.5	0.65	0.3125	0.8125	0.411764706	1679.24	1722.77	1481.37	0.2	0.4	0.325
0.5385	0.3333	0.5263	0.285714286	0.5	0.294117647	1548.21	1536.04	1354.87	0.2667	0.2143	0.225
0.3529	0.6	0.9	0.692307692	0.714285714	0.533333333	1621.14	1664.12	1643.95	0.4667	0.4	0.4
0.6667	0.8889	0.75	0.3125	0.9375	0.3125	1645.36	1724.73	1606.6	0.6667	0.6667	0.45
0.85	1	0.75	0.866666667	1	0.764705882	1195.35	1403.45	1194.57	0.6	0.6	0.625
0.5556	1	0.7	0.5	0.444444444	0.647058824	1354.63	1593.6	1478.6	0.9333	0.8	0.6
