# Supplementary material for: Towards an ontology of cognitive processes and their neural substrates: A structural equation modeling approach
Source: PLoS One. 2020 Feb 10;15(2):e0228167. doi: 10.1371/journal.pone.0228167 (PMC7010254; doi:10.1371/journal.pone.0228167)
Supplement: S2 Data — (TXT) [file pone.0228167.s002.txt]

WordOrd PairAsso Mem MatRes LetSet PaperFol PatComp LetComp DigSym Syno Antony PicNam

1.000000000000000000e+00 8.523899999999999810e-01 7.277099999999999680e-01 4.706600000000000228e-01 4.815499999999999781e-01 3.541300000000000003e-01 5.562399999999999567e-01 5.177599999999999980e-01 6.070999999999999730e-01 6.428199999999999470e-01 6.778499999999999526e-01 4.310800000000000187e-01
8.523899999999999810e-01 1.000000000000000000e+00 7.267799999999999816e-01 4.167799999999999838e-01 4.210499999999999798e-01 3.315400000000000014e-01 5.459300000000000264e-01 4.568499999999999783e-01 5.625700000000000145e-01 5.670600000000000085e-01 6.019600000000000506e-01 4.155099999999999905e-01
7.277099999999999680e-01 7.267799999999999816e-01 1.000000000000000000e+00 3.659200000000000230e-01 4.018900000000000250e-01 3.403100000000000014e-01 4.774300000000000210e-01 4.498699999999999921e-01 4.760199999999999987e-01 5.822699999999999543e-01 5.909400000000000208e-01 3.034800000000000275e-01
4.706600000000000228e-01 4.167799999999999838e-01 3.659200000000000230e-01 1.000000000000000000e+00 8.013599999999999612e-01 8.325000000000000178e-01 4.499400000000000066e-01 4.643399999999999750e-01 5.806299999999999795e-01 4.296300000000000119e-01 3.980199999999999849e-01 2.728300000000000169e-01
4.815499999999999781e-01 4.210499999999999798e-01 4.018900000000000250e-01 8.013599999999999612e-01 1.000000000000000000e+00 8.176999999999999824e-01 3.287300000000000222e-01 4.123899999999999788e-01 4.555600000000000205e-01 4.648999999999999799e-01 4.619900000000000118e-01 1.560799999999999965e-01
3.541300000000000003e-01 3.315400000000000014e-01 3.403100000000000014e-01 8.325000000000000178e-01 8.176999999999999824e-01 1.000000000000000000e+00 2.810400000000000120e-01 3.250100000000000211e-01 4.128999999999999893e-01 3.239400000000000057e-01 2.790799999999999947e-01 7.990999999999999492e-02
5.562399999999999567e-01 5.459300000000000264e-01 4.774300000000000210e-01 4.499400000000000066e-01 3.287300000000000222e-01 2.810400000000000120e-01 1.000000000000000000e+00 7.312899999999999956e-01 7.924999999999999822e-01 5.384999999999999787e-01 5.433799999999999741e-01 6.129000000000000004e-01
5.177599999999999980e-01 4.568499999999999783e-01 4.498699999999999921e-01 4.643399999999999750e-01 4.123899999999999788e-01 3.250100000000000211e-01 7.312899999999999956e-01 1.000000000000000000e+00 7.344699999999999562e-01 6.407100000000000017e-01 6.408000000000000362e-01 4.117399999999999949e-01
6.070999999999999730e-01 5.625700000000000145e-01 4.760199999999999987e-01 5.806299999999999795e-01 4.555600000000000205e-01 4.128999999999999893e-01 7.924999999999999822e-01 7.344699999999999562e-01 1.000000000000000000e+00 6.531299999999999883e-01 6.148599999999999621e-01 5.938400000000000345e-01
6.428199999999999470e-01 5.670600000000000085e-01 5.822699999999999543e-01 4.296300000000000119e-01 4.648999999999999799e-01 3.239400000000000057e-01 5.384999999999999787e-01 6.407100000000000017e-01 6.531299999999999883e-01 1.000000000000000000e+00 9.092000000000000082e-01 3.705300000000000260e-01
6.778499999999999526e-01 6.019600000000000506e-01 5.909400000000000208e-01 3.980199999999999849e-01 4.619900000000000118e-01 2.790799999999999947e-01 5.433799999999999741e-01 6.408000000000000362e-01 6.148599999999999621e-01 9.092000000000000082e-01 1.000000000000000000e+00 3.858500000000000263e-01
4.310800000000000187e-01 4.155099999999999905e-01 3.034800000000000275e-01 2.728300000000000169e-01 1.560799999999999965e-01 7.990999999999999492e-02 6.129000000000000004e-01 4.117399999999999949e-01 5.938400000000000345e-01 3.705300000000000260e-01 3.858500000000000263e-01 1.000000000000000000e+00
